# Supplementary material for: KIR and HLA Genotypes Implicated in Reduced Killer Lymphocytes Immunity Are Associated with Vogt-Koyanagi-Harada Disease
Source: PLoS One. 2016 Aug 4;11(8):e0160392. doi: 10.1371/journal.pone.0160392 (PMC4973954; doi:10.1371/journal.pone.0160392)
Supplement: S1 Table — (XLS) [file pone.0160392.s001.xls]

## Sheet: HLA Haps 
	S1 Table: Baseline characteristics of HLA genotyping for patients with VKH disease and healthy controls.
		Number of observed alleles (Heterozygosity)
		HLA-A	HLA-B	HLA-C
	Controls (n=209)	9 (77.5%)	21 (91.8%)	11 (84.2%)
	VKH (n=196)	8 (76.5%)	22 (92.8%)	10 (86.7%)
