# Supplementary material for: KIR and HLA Genotypes Implicated in Reduced Killer Lymphocytes Immunity Are Associated with Vogt-Koyanagi-Harada Disease
Source: PLoS One. 2016 Aug 4;11(8):e0160392. doi: 10.1371/journal.pone.0160392 (PMC4973954; doi:10.1371/journal.pone.0160392)
Supplement: S2 Table — (XLS) [file pone.0160392.s002.xls]

## Sheet: HLA Haps 
		S2 Table: Frequency of the 30 most common HLA-A-B-C haplotypes in patients with VKH disease and healthy controls.
		HLA Haplotype			Control (n=209)		VKH (n=196)		p-value	Japanese Population*
										Mainland (n=1896)	Okinawa (n=109)
		A	B	C	%F	(N+)	%F	(N+)		%F	%F
		A24	B54	Cw1	2.6	(11)	11	(43)	0.0001	3.01	7.34
		A24	B60	Cw10	0.7	(3)	6.9	(14)	0.0057	0.53
		A11	B54	Cw1	0.5	(2)	6.4	(13)	0.003	0.9
		A24	B52	Cw12	9.8	(41)	7.9	(16)	0.002	8.04	1.83
		A33	B44	Cw14	8.1	(34)	5.9	(12)	0.002	5.01	0.46
		A2	B46	Cw1	7.2	(30)	3.5	(7)	0.0003	2.19	0.92
		A24	B7	Cw7	5.5	(23)	5.4	(11)		4.03	0.46
		A31	B51	Cw14	2.2	(9)	3.9	(8)		0.82
		A2	B35	Cw9	1.9	(8)	3.9	(8)
		A26	B62	Cw9	1.4	(6)	3.9	(8)		0.5
		A26	B35	Cw9	0.9	(4)	3.9	(8)
		A24	B59	Cw1	0.9	(4)	3.9	(8)		0.79	2.75
		A24	B61	Cw10	2.1	(9)	3.5	(7)		0.58	0.46
		A2	B48	Cw8	1.2	(5)	3.5	(7)
		A2	B61	Cw10	1.2	(5)	3.5	(7)
		A26	B61	Cw8	0.9	(4)	3.5	(7)		0.76
		A2	B38	Cw7	2.6	(11)	3	(6)
		A11	B62	Cw4	2.4	(10)	3	(6)		1.32
		A2	B51	Cw14	0.9	(4)	3	(6)
		A24	B51	Cw14	2.2	(9)	2.5	(5)
		A2	B61	Cw8	1.9	(8)	2.5	(5)		0.66
		A24	B61	Cw8	1.4	(6)	2.5	(5)		0.76
		A31	B35	Cw9	1.2	(5)	2.5	(5)
		A24	B35	Cw9	0.7	(3)	2.5	(5)
		A26	B54	Cw1	0.7	(3)	2.5	(5)
		A2	B59	Cw1	0.7	(3)	2.5	(5)
		A2	B13	Cw10	0.5	(2)	2.5	(5)
		A11	B60	Cw10		(0)	2.5	(5)
		A24	B55	Cw1	1.2	(5)	1.5	(3)
		A26	B61	Cw10	1.2	(5)	0.5	(1)		0.53	0.46
		Frequency (%F) of each HLA-A-B-C haplotypes is expressed as percentage and defined as the number of individuals with a specific haplotype (N+) divided by the number of individuals studies in the given study group (n). *Frequency (%) of HLA-A-B-C haplotypes in healthy Mainland Japanes and Okinawa Japanese were extracted from the published study (Nakaoka et al. PLoS One. 2013; 8: e60793).
